# Supplementary material for: Population-specific factors associated with fractional excretion of uric acid
Source: Arthritis Res Ther. 2019 Nov 12;21:234. doi: 10.1186/s13075-019-2016-6 (PMC6852918; doi:10.1186/s13075-019-2016-6)
Supplement: Supplementary file 1 — Additional file 1: Table S1. Power to detect association between single nucleotide polymorphisms and fractional excretion of uric acid. Table S2. Power to detect association between single nucleotide polymorphisms and fractional excretion of uric acid. Table S3. Power to detect association between single nucleotide polymorphisms and fractional excretion of uric acid. Table S4. Power to detect association between single nucleotide polymorphisms and fractional excretion of uric acid. Table S5. Genotype distribution, call rate, and Hardy-Weinberg equilibrium data for fractional excretion of uric acid-associated single nucleotide polymorphisms. Table S6. Genotype distribution, call rate, and Hardy-Weinberg equilibrium data for fractional excretion of uric acid-associated single nucleotide polymorphisms. Table S7. Association analysis of 10 single nucleotide polymorphisms with fractional excretion of uric acid. Table S8. Univariate linear regression analysis of male sex, body mass index, diuretic use and polygenic score with variables included in fractional excretion of uric acid calculation. Table S9. Multivariable linear regression analysis of male sex, body mass index, diuretic use, and polygenic score with clinical variables included in fractional excretion of uric acid calculation. Table S10. Predictors of fractional excretion of uric acid in linear regression analysis. Figure S1. Frequency distribution of fractional excretion of uric acid in all participants and according to ancestry group. FEUA, fractional excretion of uric acid. [file 13075_2019_2016_MOESM1_ESM.zip]

Archive with 2 entries (2 files):
- Additional File 1_revision.docx
- Supplementary Figure 1.jpg
